# Supplementary material for: Performance and Mechanism of Hydrolyzed Keratin for Hair Photoaging Prevention
Source: Molecules. 2025 Mar 6;30(5):1182. doi: 10.3390/molecules30051182 (PMC11902160; doi:10.3390/molecules30051182)
Supplement: Supplementary file 1 [file molecules-30-01182-s001.zip]

Archive with 1 entries (1 files):
- molecules-3428313-supplementary.pdf
